# Supplementary material for: Maternal blood inflammatory marker levels increased in fetuses with ventriculomegaly
Source: Front Hum Neurosci. 2022 Dec 5;16:998206. doi: 10.3389/fnhum.2022.998206 (PMC9760835; doi:10.3389/fnhum.2022.998206)
Supplement: Supplementary file 1 [file Table_1.XLSX]

## Sheet: Sheet1
Number	ventricle size:left	ventricle size:right	enlarged ventricle(yes:1, no:0)	maternal age	gestational age	WBC	NE%	LY%	NE#	LY#	NLR	MO#	MLR	RBC	HGB	HCT	PLT	PLR	MPV
R06716729	7.1	9.8	0	34	35	9.83	0.73	0.18	7.2	1.73	4.16	0.8	0.46	3.64	116	0.35	135	78.03	12.1
R06761923	14.5	12.3	1	29	24	13.01	0.86	0.1	11.18	1.31	8.53	0.5	0.38	5.06	136	0.41	200	152.67	10.9
R06816714	5.8	5.3	0	25	28	7.32	0.72	0.19	5.26	1.38	3.81	0.6	0.43	4.04	130	0.39	187	135.51	10.1
R06823696	4.4	5.8	0	29	30	6.87	0.77	0.16	5.27	1.09	4.83	0.49	0.45	3.29	105	0.32	284	260.55	10.6
R06824647	9.1	6.5	0	33	28	8.2	0.8	0.11	6.57	0.88	7.47	0.71	0.81	3.44	121	0.34	179	203.41	10.1
R06833397	8.5	6	0	33	30	9.69	0.74	0.19	7.17	1.87	3.83	0.54	0.29	4.77	143	0.43	248	132.62	10.4
R06841547	11	9.2	1	34	32	9.49	0.73	0.21	6.94	1.98	3.51	0.47	0.24	4.5	114	0.37	276	139.39	10.1
R06853363	9.9	10	1	26	23	7.5	0.83	0.13	6.21	1	6.21	0.25	0.25	4.3	135	0.38	213	213	11.2
R06889343	5.1	6.8	0	27	31	8.34	0.74	0.19	6.16	1.56	3.95	0.56	0.36	4.57	144	0.42	206	132.05	10.4
R06901068	10.4	6.6	1	36	33	16.02	0.92	0.06	14.65	0.92	15.92	0.42	0.46	3.79	120	0.36	223	242.39	10.9
R06908622	8.6	9.8	0	30	29	11.52	0.82	0.13	9.45	1.45	6.52	0.51	0.35	3.87	116	0.34	307	211.72	9.8
R06922248	9.7	4.7	0	29	25	7.77	0.73	0.19	5.7	1.45	3.93	0.52	0.36	3.69	122	0.35	193	133.1	10.5
R06935845	9.7	11.1	1	36	26	9.46	0.85	0.12	7.99	1.1	7.26	0.31	0.28	4.12	125	0.37	233	211.82	10.3
R06941639	7.7	12.5	1	31	29	6.38	0.73	0.22	4.66	1.39	3.35	0.27	0.19	3.62	102	0.31	188	135.25	11
R06945251	8.2	11.6	1	30	33	10.13	0.74	0.2	7.48	2.07	3.61	0.5	0.24	3.67	117	0.35	248	119.81	10.6
R06946841	3.8	8.5	0	35	27	9.35	0.77	0.16	7.16	1.5	4.77	0.59	0.39	3.66	123	0.36	199	132.67	10.5
R06948989	11.6	11.8	1	27	29	11.59	0.61	0.29	7.09	3.38	2.1	1	0.3	4.6	151	0.44	273	80.77	9.9
R06949201	7.5	5.5	0	27	35	9.29	0.76	0.17	7.07	1.58	4.47	0.61	0.39	3.84	118	0.35	178	112.66	13.4
R06967426	9.9	7.1	0	34	31	5.81	0.76	0.17	4.41	1.01	4.37	0.36	0.36	3.93	122	0.36	184	182.18	11.2
R06969289	14.2	5.7	1	34	29	10.59	0.81	0.14	8.55	1.48	5.78	0.46	0.31	3.63	116	0.34	226	152.7	8.8
R06970502	12.2	12.8	1	27	34	6.51	0.71	0.22	4.62	1.45	3.19	0.4	0.28	4.3	130	0.39	172	118.62	11.2
R06989298	9.5	9.8	0	18	26	7.11	0.73	0.21	5.18	1.51	3.43	0.36	0.24	3.25	100	0.3	246	162.91	10.1
R07001690	10.5	10.8	1	34	29	10.31	0.73	0.21	7.48	2.14	3.5	0.63	0.29	3.71	119	0.36	164	76.64	11.5
R07014676	8.9	6.6	0	29	26	9.23	0.73	0.22	6.73	2.04	3.3	0.41	0.2	4.43	138	0.4	258	126.47	10.6
R07018748	14.7	11.3	1	24	24	8.49	0.78	0.17	6.64	1.45	4.58	0.36	0.25	3.55	101	0.31	250	172.41	9.7
R07022654	4.1	3.6	0	29	26	8.78	0.79	0.16	6.89	1.4	4.92	0.46	0.33	3.99	114	0.36	221	157.86	10.4
R07031323	2.7	8	0	33	26	7.18	0.67	0.23	4.78	1.65	2.9	0.53	0.32	4.1	123	0.36	272	164.85	10.7
R07031605	5.5	5.6	0	30	28	9.47	0.66	0.28	6.24	2.61	2.39	0.54	0.21	3.27	104	0.3	213	81.61	9.5
R07048205	10.4	6.7	1	33	33	5.83	0.75	0.16	4.36	0.95	4.59	0.44	0.46	3.49	87	0.29	217	228.42	11.3
R07051397	2.1	2.8	0	38	28	13.73	0.78	0.16	10.7	2.18	4.91	0.72	0.33	4.39	134	0.4	286	131.19	10.1
R07057694	5.8	4.7	0	33	27	5.87	0.74	0.18	4.44	1.08	4.11	0.38	0.35	3.66	118	0.35	212	196.3	10.6
R07069941	6.8	5.6	0	20	22	6.79	0.77	0.19	5.2	1.28	4.06	0.27	0.21	3.9	117	0.35	246	192.19	10.3
R07070222	10.5	7.7	1	33	33	7.06	0.66	0.26	4.65	1.8	2.58	0.53	0.29	4.43	133	0.4	138	76.67	10.8
R07072298	9.4	2.7	0	30	31	9.07	0.79	0.16	7.11	1.48	4.8	0.43	0.29	4.17	116	0.37	171	115.54	11.3
R07092957	3.94	3.28	0	30	33	9.32	0.7	0.21	6.51	1.96	3.32	0.77	0.39	3.67	116	0.34	234	119.39	9.9
R07100725	10.9	11.3	1	30	32	10.74	0.77	0.16	8.3	1.69	4.91	0.67	0.4	4.2	129	0.39	248	146.75	11.8
R07105895	5.3	5.8	0	23	27	9.04	0.74	0.2	6.72	1.83	3.67	0.43	0.23	3.61	114	0.33	192	104.92	10.5
R07115141	10.3	5.6	1	30	28	17.91	0.78	0.16	13.92	2.94	4.73	0.67	0.23	4.34	139	0.41	311	105.78	9.7
R07121048	8.5	5.1	0	30	33	8.17	0.68	0.25	5.58	2.06	2.71	0.47	0.23	4.38	133	0.39	286	138.83	9.7
R07130865	3.1	2.2	0	33	30	8.33	0.75	0.17	6.21	1.42	4.37	0.59	0.42	4.37	135	0.39	112	78.87	11.3
R07140043	6.7	5.1	0	26	27	9.49	0.73	0.22	6.9	2.13	3.24	0.42	0.2	3.93	117	0.35	267	125.35	10.6
R07147110	5.4	7.3	0	27	26	6.31	0.77	0.18	4.83	1.12	4.31	0.29	0.26	3.28	103	0.31	147	131.25	9.4
R07165418	8.5	4.6	0	27	26	8.52	0.78	0.17	6.67	1.44	4.63	0.33	0.23	3.96	128	0.38	184	127.78	12.1
R07176212	8.5	10	1	28	31	11.68	0.7	0.24	8.14	2.74	2.97	0.61	0.22	4.19	134	0.4	252	91.97	10.2
R07176382	3.9	6.3	0	28	33	9.89	0.7	0.25	6.92	2.45	2.82	0.43	0.18	4.18	138	0.4	156	63.67	10
R07184577	10.5	5.4	1	25	30	13.66	0.8	0.16	10.97	2.24	4.9	0.37	0.17	3.94	121	0.37	167	74.55	11
R07211905	9.8	6.7	0	29	31	8.64	0.82	0.11	7.11	0.91	7.81	0.54	0.59	4.37	134	0.4	313	343.96	10.1
R07231231	10.5	11	1	34	25	7.24	0.84	0.13	6.05	0.93	6.51	0.24	0.26	3.66	110	0.32	322	346.24	9.4
R07236463	2.2	5.3	0	25	28	8.64	0.78	0.15	6.7	1.27	5.28	0.57	0.45	4.02	127	0.39	195	153.54	9.7
R07310894	11	9.2	1	29	26	11.32	0.71	0.22	8	2.52	3.17	0.71	0.28	4.5	128	0.39	323	128.17	10.2
R07317784	9.9	10	1	31	26	9.26	0.78	0.15	7.18	1.38	5.2	0.61	0.44	3.83	109	0.33	269	194.93	10.8
R07375661	11.1	9.4	1	37	33	11.39	0.78	0.17	8.86	1.92	4.61	0.59	0.31	4.25	132	0.39	251	130.73	9.6
R07400341	9.3	9.8	0	35	33	9.99	0.77	0.15	7.65	1.52	5.03	0.64	0.42	4.44	141	0.41	129	84.87	10.7
R07402854	10.4	7.6	1	30	32	12.65	0.83	0.13	10.52	1.58	6.66	0.5	0.32	4.36	121	0.37	289	182.91	9.6
R07412606	12.4	7.6	1	34	32	7.78	0.68	0.24	5.25	1.84	2.85	0.53	0.29	4.12	125	0.38	179	97.28	11.1
R07415306	6.5	9.7	0	31	33	12.83	0.78	0.13	10.05	1.72	5.84	0.9	0.52	4.16	128	0.37	137	79.65	11
R07418674	4.09	4.5	0	25	26	14.9	0.76	0.18	11.27	2.61	4.32	0.98	0.38	3.24	107	0.32	185	70.88	11.1
R07427801	10.3	12.7	1	25	25	7.53	0.68	0.24	5.13	1.81	2.83	0.49	0.27	3.91	111	0.34	279	154.14	11.2
R07430705	5.16	5.39	0	33	33	5.85	0.57	0.32	3.33	1.84	1.81	0.42	0.23	5.14	150	0.46	290	157.61	11.3
R07462176	5.04	4.7	0	30	31	6.81	0.77	0.17	5.23	1.16	4.51	0.35	0.3	3.43	111	0.32	130	112.07	9.8
R07465067	13.5	12.6	1	24	23	16.7	0.82	0.11	13.68	1.84	7.43	1.1	0.6	3.3	100	0.3	357	194.02	10.4
R07485995	10.4	7.6	1	27	31	7.59	0.72	0.19	5.46	1.47	3.71	0.59	0.4	3.98	123	0.37	246	167.35	9.1
R07502377	7.11	7.83	0	40	22	6.23	0.77	0.17	4.82	1.06	4.55	0.28	0.26	4.21	139	0.4	168	158.49	11.5
R07504963	5.04	4.7	0	32	27	6.5	0.58	0.32	3.79	2.05	1.85	0.63	0.31	4	126	0.37	174	84.88	11.4
R07512202	7.19	7.13	0	32	32	9.23	0.77	0.16	7.1	1.51	4.7	0.55	0.36	4.31	127	0.37	200	132.45	10
R07516874	9.7	10.6	1	35	25	13.39	0.72	0.2	9.63	2.66	3.62	0.85	0.32	3.76	124	0.37	330	124.06	9.3
R07535554	5.19	5.58	0	28	31	9.56	0.8	0.14	7.64	1.34	5.7	0.47	0.35	4.36	135	0.41	179	133.58	11.6
R07544014	10.4	6.2	1	25	30	13.08	0.8	0.12	10.49	1.59	6.6	0.84	0.53	4.33	135	0.4	287	180.5	11
R07562926	9.5	6.9	0	30	29	6.18	0.73	0.17	4.48	1.07	4.19	0.52	0.49	3.1	102	0.3	151	141.12	10.4
R07574496	6.85	5.7	0	27	33	8.36	0.73	0.15	6.07	1.28	4.74	0.99	0.77	3.38	96	0.3	162	126.56	10.2
R07574798	9.4	10.5	1	28	36	10.17	0.74	0.21	7.47	2.13	3.51	0.51	0.24	3.65	117	0.35	209	98.12	10.5
R07583475	4.27	3.87	0	34	30	9.45	0.77	0.16	7.31	1.49	4.91	0.57	0.38	3.8	118	0.35	177	118.79	11
R07597510	7.11	6.02	0	28	32	10.67	0.78	0.15	8.31	1.59	5.23	0.65	0.41	4.33	131	0.4	178	111.95	11.4
R07605243	9.5	10.6	1	35	29	12.28	0.72	0.16	8.87	1.95	4.55	0.98	0.5	4.01	126	0.36	123	63.08	12
R07622674	8.3	10.9	1	35	31	10.02	0.79	0.14	7.91	1.41	5.61	0.57	0.4	3.71	113	0.34	300	212.77	9.1
R07638551	9	7.8	0	38	31	10.33	0.74	0.19	7.62	1.99	3.83	0.59	0.3	4.58	131	0.38	351	176.38	10.1
R07649633	5.04	4.51	0	40	30	6.23	0.77	0.17	4.82	1.06	4.55	0.28	0.26	4.21	139	0.4	168	158.49	11.5
R07650816	7.13	5.47	0	33	31	12.45	0.79	0.15	9.83	1.91	5.15	0.58	0.3	4.09	120	0.36	228	119.37	10.6
R07654389	4.67	6.35	0	19	25	9.08	0.82	0.08	7.46	0.74	10.08	0.62	0.84	4	118	0.35	180	243.24	11.3
R07706976	6.45	4.83	0	30	32	9.85	0.8	0.14	7.89	1.35	5.84	0.51	0.38	4.27	128	0.37	172	127.41	12.6
R07709121	15.6	5.9	1	33	29	6.67	0.8	0.15	5.33	0.99	5.38	0.32	0.32	3.33	110	0.32	172	173.74	10.7
R07713300	10	6.9	1	29	31	9.67	0.75	0.17	7.29	1.67	4.37	0.63	0.38	4.31	124	0.38	324	194.01	10.1
R07728473	3.46	4.41	0	29	24	10.47	0.8	0.16	8.41	1.63	5.16	0.4	0.25	3.45	108	0.33	265	162.58	10.7
R07736295	6.4	5.8	0	32	31	9.34	0.66	0.23	6.13	2.1	2.92	0.66	0.31	4.12	122	0.36	176	83.81	11.2
R07738205	4.38	5.34	0	35	24	11.65	0.79	0.14	9.15	1.58	5.79	0.76	0.48	3.6	122	0.35	155	98.1	10.3
R07793709	10.3	6.1	1	36	27	8.85	0.76	0.14	6.76	1.21	5.59	0.72	0.6	3.96	129	0.38	184	152.07	12.4
R07809557	5.84	5.88	0	36	34	9.39	0.81	0.13	7.58	1.26	6.02	0.52	0.41	3.95	119	0.37	245	194.44	10.6
R07835362	6.6	10	1	24	30	14.45	0.79	0.13	11.34	1.87	6.06	1.13	0.6	4.04	114	0.36	280	149.73	9.5
R07841139	7.7	11.6	1	35	29	10.39	0.79	0.15	8.15	1.54	5.29	0.51	0.33	3.81	127	0.37	182	118.18	10.3
R07861313	9.2	12.3	1	32	27	10.78	0.77	0.15	8.31	1.64	5.07	0.73	0.45	3.46	108	0.33	225	137.2	11.3
R07862276	10	11.5	1	29	37	12.68	0.85	0.1	10.8	1.22	8.85	0.59	0.48	3.91	111	0.35	246	201.64	10.5
R07867297	10.2	6.8	1	29	33	13.18	0.83	0.1	10.94	1.29	8.48	0.68	0.53	3.43	114	0.33	121	93.8	11.5
R07873041	7.1	10.5	1	24	26	14.67	0.77	0.18	11.23	2.64	4.25	0.74	0.28	3.32	113	0.33	273	103.41	9.4
R07875102	9.5	5.8	0	35	32	10.12	0.81	0.13	8.18	1.29	6.34	0.57	0.44	3.46	119	0.34	157	121.71	10.3
R07881545	13.8	9.1	1	31	32	9.45	0.76	0.18	7.22	1.72	4.2	0.44	0.26	4.09	125	0.37	281	163.37	9.7
R07892206	10	6.4	1	37	30	10.84	0.71	0.21	7.7	2.27	3.39	0.71	0.31	4.38	130	0.38	205	90.31	10.9
R07903002	9.9	10	1	28	31	11.85	0.79	0.14	9.36	1.6	5.85	0.71	0.44	3.7	114	0.34	223	139.38	10.6
R07919915	11.5	11.8	1	37	31	10.57	0.62	0.27	6.61	2.87	2.3	0.95	0.33	3.87	120	0.36	190	66.2	10.3
R07921285	6.6	14	1	34	25	11.31	0.82	0.13	9.29	1.44	6.45	0.53	0.37	4.1	126	0.36	138	95.83	11
R07944614	10	9	1	21	30	11.49	0.77	0.16	8.88	1.8	4.93	0.78	0.43	3.51	114	0.33	203	112.78	10.5
R07946333	10.1	11.3	1	30	33	9.8	0.8	0.14	7.83	1.39	5.63	0.44	0.32	3.84	129	0.39	217	156.12	9.9
R07965142	10.4	5.8	1	35	25	9.72	0.73	0.21	7.13	2.02	3.53	0.45	0.22	4.35	135	0.4	121	59.9	12.2
R07970016	4.8	5.5	0	28	32	8.3	0.73	0.19	6.05	1.59	3.81	0.54	0.34	3.91	117	0.35	196	123.27	10.8
R07970094	12.9	7.3	1	25	30	13.43	0.77	0.13	10.32	1.77	5.83	1.12	0.63	3.76	119	0.34	273	154.24	10.1
R07972901	11.7	12	1	27	26	7.29	0.78	0.15	5.7	1.09	5.23	0.48	0.44	3.75	115	0.34	169	155.05	11.1
R07976170	4.89	5.89	0	43	30	9.66	0.77	0.16	7.44	1.53	4.86	0.61	0.4	4.1	116	0.35	93	60.78	13.2
R07977394	8.19	8.97	0	37	30	7.03	0.61	0.34	4.28	2.37	1.81	0.36	0.15	4.37	142	0.42	148	62.45	12
R07997385	8.1	12.6	1	36	31	8.94	0.77	0.14	6.87	1.25	5.5	0.75	0.6	4.04	127	0.36	84	67.2	14.2
R08012265	7.1	11.7	1	34	29	12.73	0.79	0.13	10.09	1.6	6.31	0.76	0.48	4.16	123	0.37	227	141.88	10.1
R08014706	8	9	0	25	30	13.28	0.85	0.09	11.32	1.22	9.28	0.58	0.48	3.63	121	0.35	216	177.05	10.8
R08033060	7.13	7.14	0	33	31	10.07	0.71	0.21	7.2	2.09	3.44	0.63	0.3	3.58	112	0.32	200	95.69	10.4
R08050460	11.6	10.5	1	33	30	10.19	0.82	0.13	8.4	1.29	6.51	0.44	0.34	3.58	122	0.35	202	156.59	9.7
R08056089	5.92	6.6	0	29	26	6.61	0.71	0.22	4.72	1.47	3.21	0.33	0.22	3.39	115	0.32	191	129.93	10.1
R08060090	4.87	5.81	0	27	32	9.51	0.75	0.17	7.14	1.58	4.52	0.56	0.35	4.09	142	0.41	199	125.95	10.4
R08064830	5.69	6.5	0	25	30	7.98	0.76	0.15	6.1	1.2	5.08	0.64	0.53	4.09	123	0.37	224	186.67	10.6
R08086463	4.51	4.64	0	27	23	8.43	0.82	0.12	6.87	1.03	6.67	0.48	0.47	3.83	117	0.34	207	200.97	10.4
R08090069	11	6.3	1	32	35	9.89	0.81	0.12	7.99	1.15	6.95	0.64	0.56	3.69	103	0.32	205	178.26	10.8
R08109795	9.6	5.5	0	29	33	18.79	0.71	0.22	13.36	4.18	3.2	0.95	0.23	4.61	142	0.42	333	79.67	9.5
R08153714	9.5	5.9	0	30	32	10.27	0.77	0.18	7.94	1.81	4.39	0.37	0.2	4.02	131	0.39	258	142.54	10.6
R08188508	6.8	13	1	29	27	11.31	0.8	0.12	9.07	1.38	6.57	0.73	0.53	3.26	99	0.31	386	279.71	9.4
R08204860	11.1	6.1	1	29	25	11.02	0.8	0.13	8.78	1.41	6.23	0.71	0.5	3.86	122	0.36	189	134.04	11.6
R08206982	7.8	11.7	1	28	29	9.9	0.78	0.15	7.76	1.47	5.28	0.54	0.37	3.75	115	0.35	214	145.58	10.5
R08212187	10.6	11.3	1	33	32	11.13	0.69	0.21	7.72	2.38	3.24	0.78	0.33	4.35	138	0.41	165	69.33	9.8
R08269311	10.3	5.5	1	39	30	9.41	0.77	0.16	7.21	1.48	4.87	0.67	0.45	3.52	116	0.33	249	168.24	9.6
R08269595	13.6	9.3	1	35	34	11.33	0.82	0.1	9.29	1.18	7.87	0.77	0.65	4.44	139	0.39	172	145.76	12.5
R08270314	5.13	5.28	0	33	24	8.29	0.75	0.18	6.18	1.47	4.2	0.49	0.33	4.28	130	0.38	235	159.86	11.1
R08284519	9	11.5	1	32	26	9.21	0.8	0.12	7.32	1.11	6.59	0.6	0.54	4.34	130	0.39	197	177.48	11.2
R08295307	7.5	14.6	1	33	31	10.86	0.75	0.15	8.15	1.63	5	0.9	0.55	3.76	116	0.34	190	116.56	10.1
R08303857	8.6	9.9	0	36	29	10.8	0.76	0.16	8.22	1.77	4.64	0.62	0.35	3.92	118	0.36	149	84.18	11.5
R08310474	10.1	6.4	1	32	33	9.42	0.72	0.22	6.75	2.05	3.29	0.56	0.27	4.3	126	0.38	153	74.63	11.1
R08375468	9.4	5.5	0	32	34	14.08	0.78	0.16	10.96	2.21	4.96	0.88	0.4	3.95	112	0.35	110	49.77	11.9
R08408450	4.7	5.39	0	42	26	8.37	0.71	0.2	5.98	1.7	3.52	0.61	0.36	3.69	88	0.28	295	173.53	11.3
R08423458	10.8	11.5	1	33	27	9.92	0.75	0.17	7.44	1.68	4.43	0.68	0.4	4.49	129	0.37	207	123.21	11
R08487460	9.8	5.9	0	28	31	10.37	0.76	0.14	7.92	1.46	5.42	0.81	0.55	4.02	117	0.36	221	151.37	10.3
R08495762	7.1	9.9	0	30	31	12.11	0.77	0.15	9.26	1.82	5.09	0.88	0.48	3.68	121	0.35	265	145.6	10.5
R08498840	7.1	9.1	0	32	30	9.34	0.76	0.17	7.11	1.58	4.5	0.51	0.32	4.21	136	0.39	187	118.35	12.2
R08500842	9.8	8.5	0	30	33	8.13	0.69	0.24	5.62	1.93	2.91	0.49	0.25	3.94	121	0.37	151	78.24	9.8
R08508283	10.1	7.8	1	30	33	12	0.77	0.13	9.25	1.5	6.17	1.23	0.82	3.75	118	0.36	200	133.33	10.5
R08508343	10.1	7.7	1	35	32	9.61	0.73	0.2	6.98	1.87	3.73	0.66	0.35	3.38	96	0.3	306	163.64	9.9
R08514858	10	9.3	1	31	30	8.73	0.73	0.18	6.37	1.58	4.03	0.68	0.43	3.51	116	0.34	184	116.46	11.3
R08519725	11.1	7.6	1	36	27	10.33	0.79	0.14	8.12	1.39	5.84	0.69	0.5	3.88	117	0.36	212	152.52	11.7
R08574134	7.1	11	1	28	30	9.03	0.74	0.18	6.69	1.61	4.16	0.55	0.34	3.98	122	0.36	367	227.95	9.3
