# Supplementary material for: Maternal blood inflammatory marker levels increased in fetuses with ventriculomegaly
Source: Front Hum Neurosci. 2022 Dec 5;16:998206. doi: 10.3389/fnhum.2022.998206 (PMC9760835; doi:10.3389/fnhum.2022.998206)
Supplement: Supplementary file 2 [file Table_2.XLSX]

## Sheet: Sheet1
supplemental table 1: Spearman’s Rank Correlation: maternal analytes and fetal left/right ventricular diameters
			left ventricle diameter	right ventricle diameter
	maternal age	Spearman's rho	0.069	0.04
		p	0.412	0.636
	gestational age	Spearman's rho	0.132	-0.012
		p	0.117	0.89
	WBC	Spearman's rho	.222**	.223**
		p	0.008	0.008
	NE%	Spearman's rho	0.109	0.061
		p	0.195	0.472
	LY%	Spearman's rho	-0.114	-0.132
		p	0.175	0.118
	NE#	Spearman's rho	.200*	.199*
		p	0.017	0.017
		N	142	142
	LY#	Spearman's rho	0.032	0.032
		p	0.702	0.705
	NLR	Spearman's rho	0.113	0.118
		p	0.182	0.163
	MO#	Spearman's rho	0.069	0.159
		p	0.416	0.059
	MLR	Spearman's rho	0.018	0.11
		p	0.832	0.191
	RBC	Spearman's rho	0.074	-0.03
		p	0.383	0.724
	HGB	Spearman's rho	0.019	-0.052
		p	0.818	0.538
	HCT	Spearman's rho	0.056	-0.053
		p	0.507	0.533
	PLT	Spearman's rho	0.121	0.126
		p	0.15	0.134
	PLR	Spearman's rho	0.088	0.07
		p	0.297	0.409
	MPV	Spearman's rho	-0.042	-0.106
		p	0.624	0.209
